# Supplementary material for: AgroEcoList 1.0: A checklist to improve reporting standards in ecological research in agriculture
Source: PLoS One. 2023 Jun 13;18(6):e0285478. doi: 10.1371/journal.pone.0285478 (PMC10263310; doi:10.1371/journal.pone.0285478)
Supplement: S1 Checklist — (XLSX) [file pone.0285478.s001.xlsx]

## Sheet: Template
Please refer to the main manuscript for user guidelines, and check the online repository for updates (https://github.com/AgroecoList/Agroecolist). In particular, we highlight two points:
1. Collecting all of the variables in AgroEcoList represents a significant body of work for authors, and in many cases authors will not have information for every variable. Missing values (“Not recorded”) are expected, and should be accepted by readers, reviewers and editors.
2. Some of the variables in the list are more ambiguous (e.g., landscape context) than others (e.g., number of replicates). We have loosely-defined the parameters of some variables as strictly defining them would be too restrictive; we recommend that authors define these variables within the context of their study while also considering the potential contexts within which their study may be reuse…
Category	Variable Name	Explanation
Experimental/sampling set-up	Start & end date of study
	Start & end dates of any interventions/treatments	Interventions/treatments refers to the comparison you are making. E.g. if you are studying flower strips, it is the date(s) they were put in. Or, e.g. if you are coparing a tree crop across different ages, it is the dates the trees were planted.
	Dates/frequency that measurements were taken	When you took your measurements (e.g. collecting samples)
	Size & shape of experimental units (e.g. subplot/plot/field/farm)	A desciption of a single experimental unit, which would be at subplot/plot/field/farm level depending on your study.
	Experimental/sampling designs (e.g. blocked/randomised, distance between plots)	How your single experimental units (described above) relate to eachother. If this is very complicated, you can refer readers to the study site map.
	Number of replicates	The number of experimental units in ONE treatment. E.g., if you are comparing four forest sites with four agricultural sites, you have four replicates.
Study Site	Co-ordinates & co-ordinate system (e.g. WGS84)	Please ensure that you are not sharing sensitive information that can identify individuals or organisations without their permission (e.g. use a low resolution). Where information has been deliberately lost/blurred this should to be indicated along with the scale of blurring.
	Country
	Site map	State figure number
	Elevation	Include units (metres above sea level (masl) is the most common)
	Slope	Slope is the angle from the ground in degrees (e.g. 12°)
	Aspect	Aspect is the direction the plot is facing (e.g. North).
	Weather during study period	Can include temperature, humidity, rainfall, wind, or any other relevant characteristics
	Extreme/atypical events (e.g. flooding, fire, pest outbreak)	Any information on extreme/atypical events (e.g. ﻿El Niño Southern Oscillation or a particularly bad pest outbreak) that you think is relevant to the study, or that may be relevant to people reinterpreting/resuing the data.
	Farm/crop/livestock certification/scheme (e.g. Organic)
	Artificial structure (e.g. open vs polytunnel, barn vs field)	If it was an open field (i.e. not under a polytunnel or other artificial structure), then say "open". Otherwise describe the artificial structure.
	Landscape context (e.g. field-edge management, proximity to forest)	Any information on landscape context (e.g. hedgerow density, proximity to towns/roads/lakes/forests) that you think is relevant to the study, or that may be relevant to people reinterpreting/resuing the data. We recommend authors decide the relevant landscape elements based on their study.
	Previous land use type & timing of transition (e.g. if converted from forest)	Any information on previous land use that you think is relevant to the study, or that may be relevant to people reinterpreting/resuing the data. We recommend authors decide the relevant timescales and information based on their study.
Soil	Soil type & soil system (e.g. USDA)	Soil type, e.g. https://www.nrcs.usda.gov/wps/portal/nrcs/main/soils/survey/class/. Please provide depth of sampling if possible.
	Soil texture (silt, sand, clay)	Soil texture: https://www.nrcs.usda.gov/wps/portal/nrcs/detail/soils/survey/?cid=nrcs142p2_054167. Please provide depth of sampling if possible.
	Soil pH	Please provide depth of sampling if possible.
	Soil organic matter	Please provide depth of sampling if possible.
Livestock management	Livestock species & breed (including managed pollinators)	The species and breed of livestock. This includes managed polliators (e.g. honeybees).
	Livestock grazing management (including density, timing, rotations)	Number of livestock per area (e.g. ha). When the livestock were released into an area and when they were next moved. Only applies if you have livestock; if not, you can put "N/A". If there are multiple species, please give densities for each.
	Livestock feeding regime (e.g. free grazing/supplemental)	How the livestock are fed (e.g. are they fed by grazing or do you supplement their diet, e.g. with pellets). If relevant, please give type, rate, and timing. Only applies if you have livestock; if not, you can put "N/A"
	Livestock agrochemicals type, rate & timing (list all) (including medicines)	Any agrochemicals given to the livestock. List all of them. If some are known and others are not, state this (e.g. X dose of X chemical on X date. Other agrochemicals were not reported). Only applies if you have livestock; if not, you can put "N/A"
	Livestock demography (e.g. lifestage/sex)	The age and sex of the livestock. Only applies if you have livestock; if not, you can put "N/A"
Crop & grassland management	Crop species & variety (including main crops, secondary crops & non-cash-crops)	List all crops and non-cash-crops in the rotation during the study. You can also list some prior to the study if you think it is relevant (depending on the context, it may be more relevant in "Previous land use type")
	Crop planting density & arrangement (e.g. broadcast/inter-row)	Planting density and arrangement of each crop or non-cash-crop (e.g. 156 palms/ha, offset at 8m intervals)
	Crop planting/harvesting timing (including rotations)	Include dates for all crops listed in "Crop species & variety"
	Cultivation method, depth, & timing	Cultivation refers to any disturbance to the soil (e.g. ploughing). If possible, please include the type of cultivator (e.g. disc cultivator)
	Mowing/topping method, height & timing	Any mowing/topping. For non-mowing/topping physical removal of weeds, see "Weeding method"
	Weeding method & timing	Physical removal of weeds (e.g. hand weeding). For mowing see "Mowing/topping'". For herbicides see "Crop protection chemicals".
	Physical control of animal pests (e.g. trapping) method & timing	Physical control of animal pests (e.g. using rat traps). For biological control see "Biological control'". For chemical control see "Crop protection chemicals".
	Biological control agent species, release rate & timing	Includes things like beneficial plants (e.g. to attract parasitic wasps and increase pest predation) or vertebrate predators released to control rats.
	Irrigation method, rate & timing
	Fertiliser type, rate & timing (list all)	List all organic & inorganic fertilisers. If some (e.g. organic) are known and others are not (e.g. inorganic) state this as "Organic: X applied at X g/ha on X date. Inorganic: not recorded."
	Crop protection chemicals type, rate & timing (list all)	List all insecticides, herbicides, fungicides, nematicides etc. If some (e.g. insecticides) are known and others are not (e.g. fungicides) state this as "Insecticides: X applied at X g/ha on X date. Fungicides: not recorded."
	Other chemicals type, rate & timing	Any relevant chemicals not already described in previous categories: "Livestock agrochemicals", "Fertiliser type", "Crop protection chemicals"
Outputs	Yield	This can include non-cash-crops (e.g. biomass of cover crops if relevant)
	Quality and/or Commercial grade	Quality can include things like protein or N content. The relevant measure will depend on the crop or non-cash-crop.
Finances	Any available costs/profits (e.g. interventions, management)	Please include any available information on costs/profitability as management decisions in agricultural landscapes are influenced by finances. Please ensure that you are not sharing confidential information.

## Sheet: Example 1
Please refer to the main manuscript for user guidelines, and check the online repository for updates (https://github.com/AgroecoList/Agroecolist). In particular, we highlight two points:
1. Collecting all of the variables in AgroEcoList represents a significant body of work for authors, and in many cases authors will not have information for every variable. Missing values (“Not recorded”) are expected, and should be accepted by readers, reviewers and editors.
2. Some of the variables in the list are more ambiguous (e.g., landscape context) than others (e.g., number of replicates). We have loosely-defined the parameters of some variables as strictly defining them would be too restrictive; we recommend that authors define these variables within the context of their study while also considering the potential contexts within which their study may be reuse…
User testing example 1 from:
Pashkevich, M. D., Agung Ketut Aryawan, A., Luke, S. H., Dupérré, N., Waters, H. S., Caliman, J-P, Naim, M. & Turner, E. C. (2021) Journal of Applied Ecology 58(1) 27-43: doi/epdf/10.1111/1365-2664.13749
NOTE that the author filled in two columns here: "Extracted from Study" & "Additions from memory". Additions from memory is to illustrate the value of AgroEcoList for prompting authors to add more information. If you are using AgroEcoList to write a new paper, you will just have one column "Notes".
The template is shown in green and the author's additions in the subsequent two columns
Category	Variable Name	Explanation	Extracted from Study	Additions from memory
Experimental/sampling set-up	Start & end date of study		Feb - May 2018
	Start & end dates of any interventions/treatments	Interventions/treatments refers to the comparison you are making. E.g. if you are studying flower strips, it is the date(s) they were put in. Or, e.g. if you are coparing a tree crop across different ages, it is the dates the trees were planted.	Treatment was age: Age M planted 1988 (age 30), Age 1 planted in 2017, Age 3 planted in 2015, Age 8 planted in 2010.
	Dates/frequency that measurements were taken	When you took your measurements (e.g. collecting samples)	Feb - May 2018	Pitfall traps and sticky traps: mid-March - mid-April, 2018; Understory spider transects: early-March - early April, 2018; Canopy fogging (canopy arthropods and spiders): May 2018
	Size & shape of experimental units (e.g. subplot/plot/field/farm)	A desciption of a single experimental unit, which would be at subplot/plot/field/farm level depending on your study.	Units were existing plantation blocks (1000 x 300 m) within larger plantation estates (shown in Fig. 1). We established 15 100 m transects. Environmental variables were sampled at 10m intervals along these transets (11 measurements/transect). Ground and understory arthropods were sampled at 50m intervals (3 measurements/transect). Canopy arthropods were sampled once/transect. Extra spider samplin…
	Experimental/sampling designs (e.g. blocked/randomised, distance between plots)	How your single experimental units (described above) relate to eachother. If this is very complicated, you can refer readers to the study site map.	This is a correlated, replicated study. There were 7 sites split over 4 ages. ﻿At each site, we established x2/3 100 m transect (15 transects in total). Due to spatial constraints, two Age 1 transects were within 100 m of each other, and two Age 8 transects were only 135 m apart. All other transects were at least 300 m apart. See Fig 1 site map for more details.
	Number of replicates	The number of experimental units in ONE treatment. E.g., if you are comparing four forest sites with four agricultural sites, you have four replicates.	Fogging (i.e. canopy arthropods and spiders) - 4 per age (3 for Age 8); Understory spiders - 4 per age (3 for Age 8); Understory arthropods - 12 per age (9 for Age 8); Ground arthropods and spiders - 12 per age (9 for Age 8).
Study Site	Co-ordinates & co-ordinate system (e.g. WGS84)	Please ensure that you are not sharing sensitive information that can identify individuals or organisations without their permission (e.g. use a low resolution). Where information has been deliberately lost/blurred this should to be indicated along with the scale of blurring.	﻿N0 55.559, E101 11.619	WGS84
	Country		Indonesia
	Site map	State figure number	Figure 1
	Elevation	Include units (metres above sea level (masl) is the most common)	Not recorded	0-30 masl
	Slope	Slope is the angle from the ground in degrees (e.g. 12°).	Not recorded
	Aspect	Aspect is the direction the plot is facing (e.g. North).	Not recorded
	Weather during study period	Can include temperature, humidity, rainfall, wind, or any other relevant characteristics	Not recorded
	Extreme/atypical events (e.g. flooding, fire, pest outbreak)	Any information on extreme/atypical events (e.g. ﻿El Niño Southern Oscillation or a particularly bad pest outbreak) that you think is relevant to the study, or that may be relevant to people reinterpreting/resuing the data.	﻿El Niño Southern Oscillation (see Eycott et al., 2019 Environ. Res. Commun. 1 101004): https://iopscience.iop.org/article/10.1088/2515-7620/ab48da/pdf
	Farm/crop/livestock certification/scheme (e.g. Organic)		RSPO; ISPO; ISCC certified
	Artificial structure (e.g. open vs polytunnel, barn vs field)	If it was an open field (i.e. not under a polytunnel or other artificial structure), then say "open". Otherwise describe the artificial structure.	Open
	Landscape context (e.g. field-edge management, proximity to forest)	Any information on landscape context (e.g. hedgerow density, proximity to towns/roads/lakes/forests) that you think is relevant to the study, or that may be relevant to people reinterpreting/resuing the data. We recommend authors decide the relevant landscape elements based on their study.	The closest forest network (>5,000 ha) is now nearly 30 km away. The area is composed of seven oil palm estates, which are split into divisions and further divided into 300 × 1,000 m blocks, intersected with roads.
	Previous land use type & timing of transition (e.g. if converted from forest)	Any information on previous land use that you think is relevant to the study, or that may be relevant to people reinterpreting/resuing the data. We recommend authors decide the relevant timescales and information based on their study.	﻿Historically, the region was lowland rainforest but, after logging in the 1970s, it was converted to oil palm monoculture (1985–1995). One site is first-generation oil palm and the others are second-generation.
Soil	Soil type & soil system (e.g. USDA)	Soil type, e.g. https://www.nrcs.usda.gov/wps/portal/nrcs/main/soils/survey/class/. Please provide depth of sampling if possible.	Not recorded	Ferralitic with gibbsite and kaolinite (FAO) (see Ashton-Butt et al., 2018 Front For. Glob. Change. 1(10) 1-13): https://www.frontiersin.org/articles/10.3389/ffgc.2018.00010/full
	Soil texture (silt, sand, clay)	Soil texture: https://www.nrcs.usda.gov/wps/portal/nrcs/detail/soils/survey/?cid=nrcs142p2_054167. Please provide depth of sampling if possible.	Not recorded
	Soil pH	Please provide depth of sampling if possible.	Not recorded
	Soil organic matter	Please provide depth of sampling if possible.	Not recorded
Livestock management	Livestock species & breed (including managed pollinators)	The species and breed of livestock. This includes managed polliators (e.g. honeybees).	None*
	Livestock grazing management (including density, timing, rotations)	Number of livestock per area (e.g. ha). When the livestock were released into an area and when they were next moved. Only applies if you have livestock; if not, you can put "N/A". If there are multiple species, please give densities for each.	0
	Livestock feeding regime (e.g. free grazing/supplemental)	How the livestock are fed (e.g. are they fed by grazing or do you supplement their diet, e.g. with pellets). If relevant, please give type, rate, and timing. Only applies if you have livestock; if not, you can put "N/A"	N/A
	Livestock agrochemicals type, rate & timing (list all) (including medicines)	Any agrochemicals given to the livestock. List all of them. If some are known and others are not, state this (e.g. X dose of X chemical on X date. Other agrochemicals were not reported). Only applies if you have livestock; if not, you can put "N/A"	N/A
	Livestock demography (e.g. lifestage/sex)	The age and sex of the livestock. Only applies if you have livestock; if not, you can put "N/A"	N/A
Crop & grassland management	Crop species & variety (including main crops, secondary crops & non-cash-crops)	List all crops and non-cash-crops in the rotation during the study. You can also list some prior to the study if you think it is relevant (depending on the context, it may be more relevant in "Previous land use type")	Oil palm (Elaeis guineensis) planted in all sites
	Crop planting density & arrangement (e.g. broadcast/inter-row)	Planting density and arrangement of each crop or non-cash-crop (e.g. 156 palms/ha, offset at 8m intervals)	>100 palms/ha	156 palms/ha, offset at 8m intervals
	Crop planting/harvesting timing (including rotations)	Include dates for all crops listed in "Crop species & variety"	Planted 30 (Age M), 1 (Age 1), 3 (Age 3), or 8 (Age 8) years prior to 2018. Age 1 not harvested at all, because it was too young and wasn't yet fruiting. Age M, 3, and 8 harvested every week with a tractor & cane grabber.*
	Cultivation method, depth, & timing	Cultivation refers to any disturbance to the soil (e.g. ploughing). If possible, please include the type of cultivator (e.g. disc cultivator)	Not recorded	Sites ploughed before planting, no cultivation thereafter
	Mowing/topping method, height & timing	Any mowing/topping. For non-mowing/topping physical removal of weeds, see "Weeding method"	All sites cut manually with a blade 2-4 times per year, except one site in age 3 (see Table S1 for timings in each site)*
	Weeding method & timing	Physical removal of weeds (e.g. hand weeding). For mowing see "Mowing/topping'". For herbicides see "Crop protection chemicals".	Not recorded	Large vegetation removed manually
	Physical control of animal pests (e.g. trapping) method & timing	Physical control of animal pests (e.g. using rat traps). For biological control see "Biological control'". For chemical control see "Crop protection chemicals".	Rhinocerous beetle with pheromone traps in all sites except one Age 1 (Table S1)*
	Biological control agent species, release rate & timing	Includes things like beneficial plants (e.g. to attract parasitic wasps and increase pest predation) or vertebrate predators released to control rats.	Beneficial plants to attract parasitic wasps & reduce caterpillar pests - Turnera sp. And Antigonon sp.*	Barn own nests to encourage barn owls (they eat rat pests)
	Irrigation method, rate & timing		Not recorded	Not irrigated
	Fertiliser type, rate & timing (list all)	List all organic & inorganic fertilisers. If some (e.g. organic) are known and others are not (e.g. inorganic) state this as "Organic: X applied at X g/ha on X date. Inorganic: not recorded."	Urea, potash, borate, phosphate, kieserite applied 2 or varying times per year in most sites. Two exceptions: (1) in Age M, palm oil mill effluent & organic mix applied eight times/year; (2) in Age 1 macro and micro nutrients applied 2 times/year. Fertilizer applied manually and/or by machine (Table S1).*
	Crop protection chemicals type, rate & timing (list all)	List all insecticides, herbicides, fungicides, nematicides etc. If some (e.g. insecticides) are known and others are not (e.g. fungicides) state this as "Insecticides: X applied at X g/ha on X date. Fungicides: not recorded."	Herbicides: Age M: chemical suite of glifosat, ammonium glufosinate, methyl metsulfuron (applied 3x per year using a knapsack sprayer); Age 1: chemical suite of glifosat, aamonium gulfosinate, methyl metsulfuron (applied 3-4x per year usin gknpasack sprayer); Age 3: Glifosat (Libo Estate) OR chemical suite of glifosat, amonium glufosinate, methyl metsulfuron (SamSam estate) (Applied 3-4x per year…
	Other chemicals type, rate & timing	Any relevant chemicals not already described in previous categories: "Livestock agrochemicals", "Fertiliser type", "Crop protection chemicals"	Not recorded
Outputs	Yield	This can include non-cash-crops (e.g. biomass of cover crops if relevant)	Not recorded
	Quality and/or Commercial grade	Quality can include things like protein or N content. The relevant measure will depend on the crop or non-cash-crop.	Commercial grade - RSPO certified
Finances	Any available costs/profits (e.g. interventions, management)	Please include any available information on costs/profitability as management decisions in agricultural landscapes are influenced by finances. Please ensure that you are not sharing confidential information.	Not recorded
			*Management data were not available in one of the mature estates (see Table S1 for full details)

## Sheet: Example 2
Please refer to the main manuscript for user guidelines, and check the online repository for updates (https://github.com/AgroecoList/Agroecolist). In particular, we highlight two points:
1. Collecting all of the variables in AgroEcoList represents a significant body of work for authors, and in many cases authors will not have information for every variable. Missing values (“Not recorded”) are expected, and should be accepted by readers, reviewers and editors.
2. Some of the variables in the list are more ambiguous (e.g., landscape context) than others (e.g., number of replicates). We have loosely-defined the parameters of some variables as strictly defining them would be too restrictive; we recommend that authors define these variables within the context of their study while also considering the potential contexts within which their study may be reuse…
User testing example 2 from:
Garratt, M. P. D., Bommarco, R., Kleijn, D., Martin, E., Mortimer, S. R., Redlich, S., Senapathi, D., Steffan-Dewenter, I., Świtek, S., Takacs, V., van Gils, S., van der Putten, W. H. and Potts, S. G. (2018) Enhancing soil organic matter as a route to the Ecological Intensification of European Arable Systems. Ecosystems. 21 (1404–1415)
NOTE that the author filled in two columns here: "Extracted from Study" & "Additions from memory". Additions from memory is to illustrate the value of AgroEcoList for prompting authors to add more information. If you are using AgroEcoList to write a new paper, you will just have one column "Notes".
The template is shown in green and the author's additions in the subsequent two columns
Category	Variable Name	Explanation	Extracted from Study	Additions from memory
Experimental/sampling set-up	Start & end date of study		Started 2014
	Start & end dates of any interventions/treatments	Interventions/treatments refers to the comparison you are making. E.g. if you are studying flower strips, it is the date(s) they were put in. Or, e.g. if you are coparing a tree crop across different ages, it is the dates the trees were planted.	Fertiliser treatment started in 2014. No definitive start date for SOC treatment (high vs low soil organic carbon (SOC)); SOC would have built up gradually due to different management practices in different sites.
	Dates/frequency that measurements were taken	When you took your measurements (e.g. collecting samples)	Yield measurments taken just prior to harvest in each country in 2014, pest assessment taken at stem elongation (BBCH 20–40), at booting and heading (BBCH 40–60) and at flowering and grain filling (BBCH 60–80) growth stages of crops development. But specific dates are not recorded.
	Size & shape of experimental units (e.g. subplot/plot/field/farm)	A desciption of a single experimental unit, which would be at subplot/plot/field/farm level depending on your study.	Two experimental study plots measuring at least 12 by 14 m were set up at the edge of each of the 84 fields. For yield, ﻿four random subplots of 0.25 m2 were harvested from each plot and then pooled.
	Experimental/sampling designs (e.g. blocked/randomised, distance between plots)	How your single experimental units (described above) relate to eachother. If this is very complicated, you can refer readers to the study site map.	This was a correlated, replicated, blocked design with eight blocks (or 9 depending on country) or pairs of winter wheat fields in each country with one having high SOC and one low. ﻿In the UK, within-pair and between-pair mean separation was 2.02 km (SD ± 1.7) and 4.98 km (SD ± 3.8), respectively. In Sweden, within-pair separation was 0.43 km (SD ± 0.34) and between pair was 12.68 km (SD ± 8.46)…
	Number of replicates	The number of experimental units in ONE treatment. E.g., if you are comparing four forest sites with four agricultural sites, you have four replicates.	42 replicates. 16 (or 18 depending on country) study fields per country. 84 study field in total. Half with high SOC and half with low SOC.
Study Site	Co-ordinates & co-ordinate system (e.g. WGS84)	Please ensure that you are not sharing sensitive information that can identify individuals or organisations without their permission (e.g. use a low resolution). Where information has been deliberately lost/blurred this should to be indicated along with the scale of blurring.	Not recorded due to confidentiality
	Country		UK, Poland, Sweden, Germany, Netherlands
	Site map	State figure number	Not recorded
	Elevation	Include units (metres above sea level (masl) is the most common)	Not recorded
	Slope	Slope is the angle from the ground in degrees (e.g. 12°)	Not recorded
	Aspect	Aspect is the direction the plot is facing (e.g. North)	Not recorded
	Weather during study period	Can include temperature, humidity, rainfall, wind, or any other relevant characteristics	Not recorded
	Extreme/atypical events (e.g. flooding, fire, pest outbreak)	Any information on extreme/atypical events (e.g. ﻿El Niño Southern Oscillation or a particularly bad pest outbreak) that you think is relevant to the study, or that may be relevant to people reinterpreting/resuing the data.	Not recorded
	Farm/crop/livestock certification/scheme (e.g. Organic)		Conventionally managed
	Artificial structure (e.g. open vs polytunnel, barn vs field)	If it was an open field (i.e. not under a polytunnel or other artificial structure), then say "open". Otherwise describe the artificial structure.	Open fields
	Landscape context (e.g. field-edge management, proximity to forest)	Any information on landscape context (e.g. hedgerow density, proximity to towns/roads/lakes/forests) that you think is relevant to the study, or that may be relevant to people reinterpreting/resuing the data. We recommend authors decide the relevant landscape elements based on their study.	Not recorded	This was extracted for each field as part of the wider study and matched as best as possible for each field pair but not recorded in the paper.
	Previous land use type & timing of transition (e.g. if converted from forest)	Any information on previous land use that you think is relevant to the study, or that may be relevant to people reinterpreting/resuing the data. We recommend authors decide the relevant timescales and information based on their study.	Not recorded	Although the crop rotation details and some of the management history are provided in the supplementary materials
Soil	Soil type & soil system (e.g. USDA)	Soil type, e.g. https://www.nrcs.usda.gov/wps/portal/nrcs/main/soils/survey/class/. Please provide depth of sampling if possible.	Not recorded
	Soil texture (silt, sand, clay)	Soil texture: https://www.nrcs.usda.gov/wps/portal/nrcs/detail/soils/survey/?cid=nrcs142p2_054167. Please provide depth of sampling if possible.	Mix of soil textures including heavy clay, silty loam, sandy loam, and others (see supplementary information for breakdown by site)
	Soil pH	Please provide depth of sampling if possible.	mean = 7.14, range = 6-8 (see supplementary information for breakdown by site)
	Soil organic matter	Please provide depth of sampling if possible.	﻿We use SOC as a proxy for total soil organic matter (SOM) to standardise and compare the effects of SOM across study sites with varying soil types and management histories: mean SOC in UK sites was 1.48% (SD ± 0.57) for high sites and 1.05% (SD ± 0.30) for low sites; Netherlands averaged 2.00% (SD ± 0.23) in high sites and 1.39% (SD ± 0.30) in low sites; in Sweden, high sites had 1.95% (SD ± 0.0…
Livestock management	Livestock species & breed (including managed pollinators)	The species and breed of livestock. This includes managed polliators (e.g. honeybees).	Not recorded	None
	Livestock grazing management (including density, timing, rotations)	Number of livestock per area (e.g. ha). When the livestock were released into an area and when they were next moved. Only applies if you have livestock; if not, you can put "N/A". If there are multiple species, please give densities for each.	Not recorded	0
	Livestock feeding regime (e.g. free grazing/supplemental)	How the livestock are fed (e.g. are they fed by grazing or do you supplement their diet, e.g. with pellets). If relevant, please give type, rate, and timing. Only applies if you have livestock; if not, you can put "N/A"	Not recorded	NA
	Livestock agrochemicals type, rate & timing (list all) (including medicines)	Any agrochemicals given to the livestock. List all of them. If some are known and others are not, state this (e.g. X dose of X chemical on X date. Other agrochemicals were not recorded). Only applies if you have livestock; if not, you can put "N/A"	Not recorded	NA
	Livestock demography (e.g. lifestage/sex)	The age and sex of the livestock. Only applies if you have livestock; if not, you can put "N/A"	Not recorded	NA
Crop & grassland management	Crop species & variety (including main crops, secondary crops & non-cash-crops)	List all crops and non-cash-crops in the rotation during the study. You can also list some prior to the study if you think it is relevant (depending on the context, it may be more relevant in "Previous land use type")	Winter wheat (Variety not recorded). Some information about rotation species in supplementary information.	Field pairs were matched by variety but variety is not recorded in the paper
	Crop planting density & arrangement (e.g. broadcast/inter-row)	Planting density and arrangement of each crop or non-cash-crop (e.g. 156 palms/ha, offset at 8m intervals)	Not recorded
	Crop planting/harvesting timing (including rotations)	Include dates for all crops listed in "Crop species & variety"	Not recorded	Yield samples were taken just prior to harvest within each country so we know harvest date but it is not recorded
	Cultivation method, depth, & timing	Cultivation refers to any disturbance to the soil (e.g. ploughing). If possible, please include the type of cultivator (e.g. disc cultivator)	Mix of min-till, ploughing, no-till, grubbing, harrowing (see supplementary information for breakdown by site)
	Mowing/topping method, height & timing	Any mowing/topping. For non-mowing/topping physical removal of weeds, see "Weeding method"	Not recorded	None
	Weeding method & timing	Physical removal of weeds (e.g. hand weeding). For mowing see "Mowing/topping'". For herbicides see "Crop protection chemicals".	Not recorded
	Physical control of animal pests (e.g. trapping) method & timing	Physical control of animal pests (e.g. using rat traps). For biological control see "Biological control'". For chemical control see "Crop protection chemicals".	Not recorded	None
	Biological control agent species, release rate & timing	Includes things like beneficial plants (e.g. to attract parasitic wasps and increase pest predation) or vertebrate predators released to control rats.	Not recorded	None
	Irrigation method, rate & timing		Not recorded	None
	Fertiliser type, rate & timing (list all)	List all organic & inorganic fertilisers. If some (e.g. organic) are known and others are not (e.g. inorganic) state this as "Organic: X applied at X g/ha on X date. Inorganic: not recorded."	Nitrogen fertiliser was applied by hand in the fertilised plots at the following dose rates: 90 kg N/ha in Poland (ammonium nitrate), 170 kg N/ha in the Netherlands (calcium ammonium nitrate) and Sweden (ammonium nitrate) and 190 kg N/ha in Germany (ammonium sulphate nitrate) and the UK (ammonium nitrate). Historic use of organic fertilisers for each field provided in supplementary materials.	Fertiliser was applied in 2 or 3 doses at the same time as growers in each country but details of timing for each contry not recorded.
	Crop protection chemicals type, rate & timing (list all)	List all insecticides, herbicides, fungicides, nematicides etc. If some (e.g. insecticides) are known and others are not (e.g. fungicides) state this as "Insecticides: X applied at X g/ha on X date. Fungicides: not recorded."	Herbicide and fungicide applied 'in line with standard practice' but details for each country not recorded. No insecticide applied to study plots
	Other chemicals type, rate & timing	Any relevant chemicals not already described in previous categories: "Livestock agrochemicals", "Fertiliser type", "Crop protection chemicals"	Not recorded	None
Outputs	Yield	This can include non-cash-crops (e.g. biomass of cover crops if relevant)	Yield in T/ha recorded as mean and SE across study
	Quality and/or Commercial grade	Quality can include things like protein or N content. The relevant measure will depend on the crop or non-cash-crop.	Not recorded
Finances	Any available costs/profits (e.g. interventions, management)	Please include any available information on costs/profitability as management decisions in agricultural landscapes are influenced by finances. Please ensure that you are not sharing confidential information.	Not recorded

## Sheet: Example 3
Please refer to the main manuscript for user guidelines, and check the online repository for updates (https://github.com/AgroecoList/Agroecolist). In particular, we highlight two points:
1. Collecting all of the variables in AgroEcoList represents a significant body of work for authors, and in many cases authors will not have information for every variable. Missing values (“Not recorded”) are expected, and should be accepted by readers, reviewers and editors.
2. Some of the variables in the list are more ambiguous (e.g., landscape context) than others (e.g., number of replicates). We have loosely-defined the parameters of some variables as strictly defining them would be too restrictive; we recommend that authors define these variables within the context of their study while also considering the potential contexts within which their study may be reuse…
User testing example 3 from:
Eeraerts, M. Rogers, E., Gillespie, B., Best, L. & DeVetter, L. W. (2022) Landscape-level honey bee hive density, instead of field-level hive density, enhances honey bee visitation in blueberry. Landscape Ecology. 38 (583-595)
The template is shown in green and the author's additions in the subsequent column. This template was used as the author was writing the study, so it is different from Example 1 and 2 which were done retrospectively, and therefore only has one section "notes".
Category	Variable Name	Explanation	Notes
Experimental/sampling set-up	Start & end date of study		April 2021-August 2021
	Start & end dates of any interventions	Interventions/treatments refers to the comparison you are making. E.g. if you are studying flower strips, it is the date(s) they were put in. Or, e.g. if you are coparing a tree crop across different ages, it is the dates the trees were planted.	No intervention
	Dates/frequency that measurements were taken	When you took your measurements (e.g. collecting samples)	Bee and flower surveys: April-May, one bee survey per fields/landscape and flowers counted and manually pollinated; Berry harvest: June-July in three rounds; Lab work with berries: August;
	Size & shape of experimental units (e.g. subplot/plot/field/farm)	A desciption of a single experimental unit, which would be at subplot/plot/field/farm level depending on your study.	Square aligned by four 100 m transect in the geometric center of each blueberry field, with +- 8 m in between each transect
	Experimental/sampling designs (e.g. blocked/randomised, distance between plots)	How your single experimental units (described above) relate to eachother. If this is very complicated, you can refer readers to the study site map.	Correlated, replicated study between fields. See Fig. S1 for distance between plots (mean XXX, range XX-XX m)
	Number of replicates	The number of experimental units in ONE treatment. E.g., if you are comparing four forest sites with four agricultural sites, you have four replicates.	16 fields
Study Site	Co-ordinates & co-ordinate system (e.g. WGS84)	Please ensure that you are not sharing sensitive information that can identify individuals or organisations without their permission (e.g. use a low resolution). Where information has been deliberately lost/blurred this should to be indicated along with the scale of blurring.	See Fig. S1, WGS84
	Country		Washington state, USA
	Site map	State figure number	See Fig. S1
	Elevation	Include units (metres above sea level (masl) is the most common)	3-25 masl
	Slope	Slope is the angle from the ground in degrees (e.g. 12°).	More or less flat, no significant slope (not measured)
	Aspect	Aspect is the direction the plot is facing (e.g. North).	Not recoded
	Weather during study period	Can include temperature, humidity, rainfall, wind, or any other relevant characteristics	Climate is maritime with mild spring weather with temperatures rarely below 7 C during bloom and harvest period. Average annual rainfall is 178-254 cm with periodic rainfall during the study period but with most rainfall occuring in winter. Summer was warmer with historic heat wave in late June and July.
	Extreme/atypical events (e.g. flooding, fire, pest outbreak)	Any information on extreme/atypical events (e.g. ﻿El Niño Southern Oscillation or a particularly bad pest outbreak) that you think is relevant to the study, or that may be relevant to people reinterpreting/resuing the data.	Historic heat waves in July 2021; some bushes/fields had damaged berries. For these bushes/fields we discarded the berry data
	Farm/crop/livestock certification/scheme (e.g. Organic)		Conventionally managed blueberry fields (Vaccinium corymbosum) and one organic
	Artificial structure (e.g. open vs polytunnel, barn vs field)	If it was an open field (i.e. not under a polytunnel or other artificial structure), then say "open". Otherwise describe the artificial structure.	Open fields
	Landscape context (e.g. field-edge management, proximity to forest)	Any information on landscape context (e.g. hedgerow density, proximity to towns/roads/lakes/forests) that you think is relevant to the study, or that may be relevant to people reinterpreting/resuing the data. We recommend authors decide the relevant landscape elements based on their study.	Fields were chosen in order to have fields with consistent management systems and all fields had to have bushes which are at an age of commerical production. Honey bee hive densities of each field is listed in the supplementary tables. Landscape composition is analyses at four landscape scales and listed in the supplementary tables.
	Previous land use type & timing of transition (e.g. if converted from forest)	Any information on previous land use that you think is relevant to the study, or that may be relevant to people reinterpreting/resuing the data. We recommend authors decide the relevant timescales and information based on their study.	All fields have been planted with blueberry for at least 8 years; prior crop is generally red raspberry or grass forage for dairy cattle.
Soil	Soil type & soil system (e.g. USDA)	Soil type, e.g. https://www.nrcs.usda.gov/wps/portal/nrcs/main/soils/survey/class/. Please provide depth of sampling if possible.	Not recorded
	Soil texture (silt, sand, clay)	Soil texture: https://www.nrcs.usda.gov/wps/portal/nrcs/detail/soils/survey/?cid=nrcs142p2_054167. Please provide depth of sampling if possible.	Varies across sites with loamy soils high in sand and silt and muck soils high in organic matter.
	Soil pH	Please provide depth of sampling if possible.	4.2-5.6
	Soil organic matter	Please provide depth of sampling if possible.	3-30% OM depending on site
Livestock management	Livestock species & breed (including managed pollinators)	The species and breed of livestock. This includes managed polliators (e.g. honeybees).	Honey bee (Apis mellifera)
	Livestock grazing management (including density, timing, rotations)	Number of livestock per area (e.g. ha). When the livestock were released into an area and when they were next moved. Only applies if you have livestock; if not, you can put "N/A". If there are multiple species, please give densities for each.	Not recorded
	Livestock feeding regime (e.g. free grazing/supplemental)	How the livestock are fed (e.g. are they fed by grazing or do you supplement their diet, e.g. with pellets). If relevant, please give type, rate, and timing. Only applies if you have livestock; if not, you can put "N/A"	Not recorded
	Livestock agrochemicals type, rate & timing (list all) (including medicines)	Any agrochemicals given to the livestock. List all of them. If some are known and others are not, state this (e.g. X dose of X chemical on X date. Other agrochemicals were not reported). Only applies if you have livestock; if not, you can put "N/A"	Not recorded
	Livestock demography (e.g. lifestage/sex)	The age and sex of the livestock. Only applies if you have livestock; if not, you can put "N/A"	Not recorded
Crop & grassland management	Crop species & variety (including main crops, secondary crops & non-cash-crops)	List all crops and non-cash-crops in the rotation during the study. You can also list some prior to the study if you think it is relevant (depending on the context, it may be more relevant in "Previous land use type")	Highbush blueberry (V. corymbosum); cultivar Duke (15/16 fields) and cultiver Reka, Bluecrop and Chandler
	Crop planting density & arrangement (e.g. broadcast/inter-row)	Planting density and arrangement of each crop or non-cash-crop (e.g. 156 palms/ha, offset at 8m intervals)	0.6 to 0.9 m within a row and 9 m between rows; average plant density is 580 plants per ha
	Crop planting/harvesting timing (including rotations)	Include dates for all crops listed in "Crop species & variety"	Planting is in March-May or Aug.-Oct., depending on soil conditions and grower preference. Harvest time is late June-mid July depending on weather conditions and if the fruit are going to fresh or processed markets.
	Cultivation method, depth, & timing	Cultivation refers to any disturbance to the soil (e.g. ploughing). If possible, please include the type of cultivator (e.g. disc cultivator)	Conventionally managed
	Mowing/topping method, height & timing	Any mowing/topping. For non-mowing/topping physical removal of weeds, see "Weeding method"	During spring-summer mowing on a weekly basis (some farmers mow multiple times a week (this depends on the weather as well)). Intensive mowing is performed during blueberry flowering to reduce dandelions and buttercups from competing for pollinator visitation.
	Weeding method & timing	Physical removal of weeds (e.g. hand weeding). For mowing see "Mowing/topping'". For herbicides see "Crop protection chemicals".	Mowing
	Physical control of animal pests (e.g. trapping) method & timing	Physical control of animal pests (e.g. using rat traps). For biological control see "Biological control'". For chemical control see "Crop protection chemicals".	Insecticides and fungicides
	Biological control agent species, release rate & timing	Includes things like beneficial plants (e.g. to attract parasitic wasps and increase pest predation) or vertebrate predators released to control rats.	None
	Irrigation method, rate & timing		Drip irrigation; irrigation varies by grower but is provided daily during the growing season unless there is rainfall
	Fertiliser type, rate & timing (list all)	List all organic & inorganic fertilisers. If some (e.g. organic) are known and others are not (e.g. inorganic) state this as "Organic: X applied at X g/ha on X date. Inorganic: not recorded."	Urea [CH₄N₂O], ammonium sulfate [(NH₄)₂SO₄], or mono-ammonium phosphate [(NH4)H2PO4] applied as a split application with 1/2 applied in April and remaining half applied in May. Supplemental liquid nitrogen fertilizer applied weekly through pre-harvest (June and July). Average total nitrogen rate is 70 kg N ha-1 . Each grower supplements with additional macro- and micro-nutrients depending on crop…
	Crop protection chemicals type, rate & timing (list all)	List all insecticides, herbicides, fungicides, nematicides etc. If some (e.g. insecticides) are known and others are not (e.g. fungicides) state this as "Insecticides: X applied at X g/ha on X date. Fungicides: not recorded."	Insecticides and fungicides: calendar sprays and sprays based on thresholds of certain pests/diseases. Primary fungicides used includes captan (N-Trichloromethylthio-4-cyclohexene-1,2-dicarboximide –), boscalid, and pyraclostrobin. Primary insecticide active ingredients include organophosphate, fenpropathrin, diazinon, and carbaryl, bifenthrin. Herbicides also used
	Other chemicals type, rate & timing	Any relevant chemicals not already described in previous categories: "Livestock agrochemicals", "Fertiliser type", "Crop protection chemicals"	NA
Outputs	Yield	This can include non-cash-crops (e.g. biomass of cover crops if relevant)	Pollination proxy's: fruit set (%) and seed number per berry. Yield proxy: fruit weight (g/berry)
	Quality and/or Commercial grade	Quality can include things like protein or N content. The relevant measure will depend on the crop or non-cash-crop.	Fruit weight could be considered a quality measure. Grade data is available but not included in the present study.
Finances	Any available costs/profits (e.g. interventions, management)	Please include any available information on costs/profitability as management decisions in agricultural landscapes are influenced by finances. Please ensure that you are not sharing confidential information.	Not recorded
