# Supplementary material for: AgroEcoList 1.0: A checklist to improve reporting standards in ecological research in agriculture
Source: PLoS One. 2023 Jun 13;18(6):e0285478. doi: 10.1371/journal.pone.0285478 (PMC10263310; doi:10.1371/journal.pone.0285478)
Supplement: S1 Text — (XLSX) [file pone.0285478.s003.xlsx]

## Sheet: Sheet1
GENERAL COMMENTS			SUGGESTED CHANGES					CONCERN ABOUT IMPLEMENTATION
POSITIVE (NO ACTION NEEDED)	NO CLEAR ACTION	AgroecoList SCOPE	VARIABLES OUT OF SCOPE	VARIABLES ALREADY INCLUDED	VARIABLES ADAPTED/ADDED	VARIABLES NOT ADDED	FUTURE DEVELOPMENTS	PRIVACY	COLLECTING ALL DATA	STEMMING CREATIVITY
As someone who is in the process of commencing an agroecology related research, this tool will come in very handy.. Thank you	Agroecology can be a broader field, and the most recent concepts of agroecology go beyond the farm gate, biophysical dimension, covering different food systems aspects.	If it is a topic related to agroecology I am missing differnet social aspects (people involve, gender ratio, working conditions....)	Great initiative & great to see that previous land use type / land use history is featured. What is missing from the list in my opinion are the more ecological reporting standards in agroecology - like properly reporting species names. Also I'm not sure how far this should reach, but extending it to sharing standards for code and data may be just as important?	Some measures are straightforward, eg if you have a GPS coordinate you can then look up for elevation, soil type, climate etc	RELEVANT TO SEVERAL Variable about livetocks are mostly hardly available; Soil: sometimes it is not possible to make measurements about it. Source of climatic, soil or land use data should be given. In case of different (mainly wild) species, the used nomenclature should be given. In case of use the term "invasive" a proper definition should be given.	Soil carbon content is more relevant than OM, and even better if SOC and SIC separately available.	I think using standard Metadata to complement this check list (e.g. EML) would be key to make it machine readable.	I've worked with private landowners who do not want their exact coordinates shared and do not want the site-level data (e.g. on use of pesticides or presence of rare species) shared publicly or with the possibility of being traced back to their land. I think these are reasonable requests for some (and would be part of any human ethics for social science work) but worry about requiring it in this …	In my study at the landscape and regional scales, there is a high diversity of livestock management regimes. It can be tedious to report all the situations.	the risk of such standart guiline is that it constrains publication format and limit publication of pertinent agroecological data out of the standar requirement
very useful	Does this standard considers the variation in ecologies and resaech priorities?	Basically, these are standards which were used in proper scientific reporting; however, there is a trend towards less information and very general publications; which might be due to the grey zone of "peer-reviewed" OA journals - dont get me wrong, there are a lot of good ones and I am also no friend of the money printing machine of Elsevier, Wiley, etc.... Moreover, before relating to agroecolog…	My main research area interest is medicinal plants and naming of plant species and parts is absolutely essential	Maybe "where measures were taken" could elucidate independent measures from repeated measures. Often this is cause of error in statistical analysis	Hi, thanks for the efforts! It appears that several variables are missing depending on the scope of the research? Maybe a multidisciplinary workshop with different stakeholders will help improving it. For example, the outputs look extremely narrow (multifunctionality is missing and other ecosystems services linked to agroecological outputs). In livestock management the animal feed composition, ho…	RELEVANT TO SEVERAL I think there should be additional output categories beyond yield, including nutritional quality, for example, as well as other outcomes such as ecosystem services (e.g., changes to many of the variables in the previous categories, such as soil organic matter or crop diversity). Additionally, where are the social science variables? (Agroecology, from my understanding, encompas…	Maybe this should be implemented at Journal level?	The above list reflects a very traditional approach which no doubt derives from a background in plot-based work and experimental analysis using Fisherian approaches. It seems a little out of touch with spatially distributed approaches to experimentation and also recent growth in farmer-centric on-farm experimentation (see recent paper in Nature Food by Lacoste et al.). In respect of precision agr…	Many projects lack time/resources to obtain all the proposed data, and some might not be possible to obtain even if time and resources are avilable.	Nothing replaces careful thought and a real motivation for reproducibility on the side of authors, reviewers and editors. Standards may be helpful, but could also prevent dynamic development of standards. A list such as this one could be helpful as a communication tool, but will never be perfect for every case. I would not trust a meta-analysis done by automated data extraction via machine learni…
This is a great idea. I would also be happy to contribute in further developments.	It's not so much the list itself as the criteria under each category. Indigenous, multifunctional, supporting ecosystem services, "regenerative" (which can mean just about anything now) etc. are misrepresented and certainly underrepresented. Also, certification schemes less and less connect to real ecology (e.g., the farce that is organic).	RELEVANT TO SEVERAL I think there should be additional output categories beyond yield, including nutritional quality, for example, as well as other outcomes such as ecosystem services (e.g., changes to many of the variables in the previous categories, such as soil organic matter or crop diversity). Additionally, where are the social science variables? (Agroecology, from my understanding, encompas…	The reporting criteria on results is very difficult to understand especially on graphs e.g web graphs are difficult to understand	I study mobile insects, so inclusion of info on whether sites/plots are spatially independent is very important when I am reviewing.	This is a really great idea! Thank you very much for developing it and for all your work on it Millie and team. I think it would be really useful! :-) Just an extra thought - What about something related to costs/profitability of different management strategies, as well as the yield values, if we are aiming to make decisions about practices? (e.g. see Tom White's paper just out about cost of cons…	RELEVANT TO SEVERAL Would prefer soil carbon to soil organic matter (less chance for confusion) and would prefer depth of soil sampling somewhere as it varies so widely and has a pretty big impact on soil carbon.	I would use if the standards became more widely recognised, e.g., part of journal instruction to authors	I think having standards in agroecology is very needed since I've found large inconsistencies between studies on the level of detail of especially crop management practices. However I do wish that in such a standard, it is made very clear that it is important to take extra consideration when reporting so that the anonymity and integrity will not be harmed of any potential farms, farmers or indivi…	Some of those information are often very difficult to get e.g. previous land use; some could be exceptionally complex (e.g. crop protection chemical information) especially in multi-year studies, some further specification of soil information would be wise (e.g. depth of measurement, nutrient status) as these are often neglected but are very important in many cases. Finally, an output like yield …	These are important but over regulation and inflexible requirements can also be harmful to the scientific writing and reviewing process
desire to know more about this	somewhat out of my scopre	It's a really good idea to have something like this - experience with meta-analyses suggests key details are often missing. My one concern would be that 'agroecology' is sometimes interpreted to relate to social as well as ecological and agronomic aspects of farming. I wonder if this could be addressed at least somewhat by considering a 'socioeconomic context' in the study site (e.g. smallholders…	Better to provide detail examples (data, analysis process, figures) to help the users to understand the importance and the detail of each data collection.	RELEVANT TO SEVERAL Variable about livetocks are mostly hardly available; Soil: sometimes it is not possible to make measurements about it. Source of climatic, soil or land use data should be given. In case of different (mainly wild) species, the used nomenclature should be given. In case of use the term "invasive" a proper definition should be given.	Grazing regime detail (herded, fenced in, etc.) ; output can be more varied (e.g. seed qulity, biomass, germinatin rate, etc.)	Availability of land use maps; positive/negative controls for yield (cfr pest management, pollination)		coordinates can be considered sensitive information, because they can often be easily linked to a specific farm. Including general coordinates of a study area is OK but including specific site coordinates linked to other data might be an issue	Rather then dates, the phenology of the crop and season should be mentioned. Some agronomic journals require reporting of agrochemicals, this is an important input (or at least number or timing of use). The list is very comprehensive, but that makes it less usable to my opinion: e.g. the PRISMA protocol only has 17 items, here you have over 40. I think making the list shorter will make it more li…
I suggest that a guideline be given to both authors and students to follow while reporting their study.	For any research to be accepted, it must contain cordinates, edaphic, climatic and physiographic conditions, so the research can be repeated taking into consideration whether or not the conditions have changed since the condition change arbitrarily due to pollution and other man's activities.		RELEVANT TO SEVERAL Variable about livetocks are mostly hardly available; Soil: sometimes it is not possible to make measurements about it. Source of climatic, soil or land use data should be given. In case of different (mainly wild) species, the used nomenclature should be given. In case of use the term "invasive" a proper definition should be given.	Besides, the single crops, I would include information on the cropping system at large (i.e. rotation, use of multicropping, use of intercropping, implementation of agroforestry) which could help to better undestand the outcomes/results of the research	Livestock management requires an adjustment - density is dependent on management regime, so density and rotations are dependent on each other. May be better to include grazing management type eg rotational grazing/mob grazing/adaptive multi paddock grazing/set stocking/conservation grazing and frequency of moves.	If possible to add nutitional value as the output			Thanks but I'd like to suggest a priority/importance scale as many of these variables aren't often available from the farmers, landowners and stakeholders especially in rural areas and certain countries
Great initiative.	Stananrd of reporting varies with journal and manuscript, but as a reviewer I insist on detailed reporting before recommending publication		Important to get the basics right. e.g. in the list above, the last 3 soil variables are meaningless unless depth increment is also specified.	The level of detail required varies with the study/paper. For example I would not expect a detailed description of of cultivation, depth, timing etc or every insecticide application on all papers (but I may it if the focus was tillage practice).		yield-moisture content; previous crop			Not all data may be available or relevant for a given study. Requires buy-in from those managing the sites
great initiative and very helpful. It corresponds quite well to what I normally are careful about when writing or reviewing but indeed, I read many papers where many of these aspects are not clearly indicated	If it can be used, then, convenience and easy going is important		RELEVANT TO SEVERAL Would prefer soil carbon to soil organic matter (less chance for confusion) and would prefer depth of soil sampling somewhere as it varies so widely and has a pretty big impact on soil carbon.	I think these reporting checklists are generally very helpful. I'm more of an intergrative conservation scientist who works on agricultural landscapes (among others), so not a hardcore agroecologist. Perhaps could also be helpful to suggest complementary reporting standards for ecological, social, statistical methods / data / results, etc for researchers with a primarily agro-ecological focus.		wider interaction among soil, microbe, plant species and land uses are lacking			the soil variables don't always apply in my studies.
Looks like a great idea, fully supportive!. Re selection as an Editor - I put 'maybe' because it depends on the quality of the review.	We have worked extensively to define a minimum data set for experimental data collection. Adaptation by researchers is very poor			Add variabel on choice of study site. Which criteria were used? Subjectively chosen or using some sort of randomization?		Even if many details of management and site are described a lot varaition come with the people implementing/deciding on the actual practices/timing f measures etc. would be intersting to take this into account e.g. though asking on what the mangement decisions are based on, orgnic, integarted (using defined thresholds for eg pest control, conventional as common in teh area.... just a thought.			what if these factors have no relevance to the research question? e.g. soil texture when looking at bee visitation as a proxy for pollination? does the study have to be yield focused to be 'agroecology'?
no, looks good!	It need to be improved			There may have other factors in crop & grassland management: phenology, winter cover crops, and other management strategy, like sheep grazing after harvest.		Perhaps we could propose more outputs, such as Aboveground biomass, C and N contents in shoots and grains (or forage)			Particularly in studies with many study sites, e.g. in landscape ecology most of the information will not be available for all study sites. Many aspects seem to be more appropriate for small scale studies (e.g. on experimental fields).
"Missing values (‚ÄúNot recorded‚Äù) are expected, and should be accepted by readers, reviewers and editors." This is very important and I totally agree.				History of site, ie the land management history of the plot before experimentation.		Reporting individual yields is very important not averaging on block level which prevent the analysis of inner variability			It would be an extremely onerous task for reviewers to go through this checklist in publications they are reviewing - would prefer that it is used by the authors and evidence of completion included in submission - option 2 in AgroecoList uses.
improving standards is a great idea - except it would prevent publishing important unique studies						Soil microbial type and loads should be adopted and cohort. Most propagules introduces microbes that might be detrimental to subsequent trials if experimental site is maintained.
great initiative						Doesn't seem to have good environmental status criteria, especially important for those belonging to agri-environmental schemes
Good survey						Missing previous crop type/land use (before experimental year) and nutrient content of soil (need mineral N and P at a bare minimum, ideally also S and K) should be measured to rooting depth or at least 1 m). Also need to describe plot size and configuration, and which rows samples were taken on (i.e. were outside rows excluded). Yield also needs to clearly state moisture content (oven dry, field…
It is very essential and improves the standard of publications in long run making it reusable.
Very needed! Especially when synthesizing evidence
This is a good development and will be helpful in conducting research especially in the field.
Just that I think it would be really useful to have a standardised guide like this!
Good initiative
None, but seems sensible for repeatability
All publications including reports and research papers needs to contain complete information about experimentation and other variables
